# Supplementary material for: Gender Differences in Job Burnout, Career Choice Regret, and Depressive Symptoms Among Chinese Dental Postgraduates: A Cross-Sectional Study
Source: Front Public Health. 2022 Apr 27;10:832359. doi: 10.3389/fpubh.2022.832359 (PMC9091559; doi:10.3389/fpubh.2022.832359)
Supplement: Supplementary file 1 [file Table_1.XLSX]

## Sheet: Job burnout
	Initial logistic models																																			Final logistic models
				Forward elimination method											Backward elimination method								Enter model													Forward elimination method											Backward elimination method
	Male					Female						Male					Female						Male						Female							Male					Female						Male
Variables	B	S.E	Wald	OR (95% CI)	P value	B	S.E	Wald	OR (95% CI)	P value		B	S.E	Wald	OR (95% CI)	P value	B	S.E	Wald	OR (95% CI)	P value		B	S.E	Wald	OR (95% CI)	P value	VIF	B	S.E	Wald	OR (95% CI)	P value	VIF		B	S.E	Wals	OR (95% CI)	P value	B	S.E	Wals	OR (95% CI)	P value		B	S.E	Wald
Daily sleep time			11.477		0.003									11.477		0.003									10.804		0.005	1.014										11.477		0.003									11.477
< 6				1(reference)											1(reference)											1(reference)													1(reference)
6 - 8	-1.531	0.462	10.974	0.216(0.087-0.535)	0.001							-1.531	0.462	10.974	0.216(0.087-0.535)	0.001							-1.491	0.466	10.262	0.225(0.09-0.56)	0.001									-1.531	0.462	10.974	0.216(0.087-0.535)	0.001							-1.531	0.462	10.974
> 8	-1.785	0.837	4.551	0.168(0.033-0.865)	0.033							-1.785	0.837	4.551	0.168(0.033-0.865)	0.033							-1.771	0.838	4.47	0.17(0.033-0.879)	0.035									-1.785	0.837	4.551	0.168(0.033-0.865)	0.033							-1.785	0.837	4.551
Career choice regret						0.597	0.234	6.531	1.816(1.149-2.871)	0.011							0.597	0.234	6.531	1.816(1.149-2.871)	0.011		0.461	0.37	1.548	1.585(0.767-3.275)	0.213	1.07	0.597	0.234	6.531	1.816(1.149-2.871)	0.011	1.057							0.597	0.234	6.531	1.816(1.149-2.871)	0.011
Depressive symptoms	1.352	0.349	15.053	3.866(1.952-7.653)	<0.001	1.826	0.233	61.149	6.208(3.928-9.811)	<0.001		1.352	0.349	15.053	3.866(1.952-7.653)	<0.001	1.826	0.233	61.149	6.208(3.928-9.811)	<0.001		1.262	0.356	12.575	3.532(1.758-7.094)	<0.001	1.071	1.826	0.233	61.149	6.208(3.928-9.811)	<0.001	1.057		1.352	0.349	15.053	3.866(1.952-7.653)	<0.001	1.826	0.233	61.149	6.208(3.928-9.811)	<0.001		1.352	0.349	15.053
[truncated: 19 more columns]

## Sheet: Career choice regret
	Initial logistic models																																			Final logistic models
	Forward elimination method											Backward elimination method											Enter model													Forward elimination method											Backward elimination method
	Male					Female						Male					Female						Male						Female							Male					Female						Male
Variables	B	S.E	Wald	OR (95% CI)	P value	B	S.E	Wald	OR (95% CI)	P value		B	S.E	Wald	OR (95% CI)	P value	B	S.E	Wals	OR (95% CI)	P value		B	S.E	Wald	OR (95% CI)	P value	VIF	B	S.E	Wald	OR (95% CI)	P value	VIF		B	S.E	Wald	OR (95% CI)	P value	B	S.E	Wald	OR (95% CI)	P value		B	S.E	Wald
Postgraduate entrance examination score								9.591		0.008									9.591		0.008										9.591		0.008	1.005									9.591		0.008
< 330									1(Reference)											1(Reference)												1(Reference)												1(Reference)
330 - 360						0.457	0.263	3.015	1.58(0.943-2.647)	0.082							0.457	0.263	3.015	1.58(0.943-2.647)	0.082								0.457	0.263	3.015	1.58(0.943-2.647)	0.082								0.457	0.263	3.015	1.58(0.943-2.647)	0.082
> 360						-0.358	0.285	1.574	0.699(0.4-1.223)	0.21							-0.358	0.285	1.574	0.699(0.4-1.223)	0.21								-0.358	0.285	1.574	0.699(0.4-1.223)	0.21								-0.358	0.285	1.574	0.699(0.4-1.223)	0.21
Daily sleep time								11.342		0.003									11.342		0.003										11.342		0.003	1.021									11.342		0.003
< 6									1(Reference)											1(Reference)												1(Reference)												1(Reference)
6 - 8						-0.991	0.31	10.207	0.371(0.202-0.682)	0.001							-0.991	0.31	10.207	0.371(0.202-0.682)	0.001								-0.991	0.31	10.207	0.371(0.202-0.682)	0.001								-0.991	0.31	10.207	0.371(0.202-0.682)	0.001
> 8						-0.295	0.579	0.261	0.744(0.239-2.314)	0.61							-0.295	0.579	0.261	0.744(0.239-2.314)	0.61								-0.295	0.579	0.261	0.744(0.239-2.314)	0.61								-0.295	0.579	0.261	0.744(0.239-2.314)	0.61
Job burnout						0.538	0.24	5.029	1.713(1.07-2.743)	0.025							0.538	0.24	5.029	1.713(1.07-2.743)	0.025		0.543	0.355	2.347	1.721(0.859-3.449)	0.126	1.123	0.538	0.24	5.029	1.713(1.07-2.743)	0.025	1.248							0.538	0.24	5.029	1.713(1.07-2.743)	0.025
Depressive symptoms	1.064	0.334	10.129	2.899(1.505-5.583)	0.001	0.657	0.239	7.553	1.929(1.207-3.082)	0.006		1.064	0.334	10.129	2.899(1.505-5.583)	0.001	0.657	0.239	7.553	1.929(1.207-3.082)	0.006		0.899	0.352	6.529	2.456(1.233-4.893)	0.011	1.123	0.657	0.239	7.553	1.929(1.207-3.082)	0.006	1.258		1.064	0.334	10.129	2.899(1.505-5.583)	0.001	0.657	0.239	7.553	1.929(1.207-3.082)	0.006		1.064	0.334	10.129
[truncated: 19 more columns]

## Sheet: Depressive symdroms
	Initial logistic models																																			Final logistic models
	Forward elimination method											Backward elimination method											Enter model													Forward elimination method											Backward elimination method
	Male					Female						Male					Female						Male						Female							Male					Female						Male
Variables	B	S.E	Wald	OR (95% CI)	P value	B	S.E	Wald	OR (95% CI)	P value		B	S.E	Wald	OR (95% CI)	P value	B	S.E	Wald	OR (95% CI)	P value		B	S.E	Wald	OR (95% CI)	P value	VIF	B	S.E	Wald	OR (95% CI)	P value	VIF		B	S.E	Wald	OR (95% CI)	P value	B	S.E	Wald	OR (95% CI)	P value		B	S.E	Wald
Job burnout	1.303	0.341	14.571	3.68(1.885-7.185)	<0.001	1.826	0.233	61.149	6.208(3.928-9.811)	<0.001		1.303	0.341	14.571	3.68(1.885-7.185)	<0.001	1.826	0.233	61.149	6.208(3.928-9.811)	<0.001		1.303	0.341	14.571	3.68(1.885-7.185)	<0.001	1.037	1.826	0.233	61.149	6.208(3.928-9.811)	<0.001	1.05		1.303	0.341	14.571	3.68(1.885-7.185)	<0.001	1.826	0.233	61.149	6.208(3.928-9.811)	<0.001		1.303	0.341	14.571
Career choice regret	0.899	0.352	6.529	2.456(1.233-4.893)	0.011	0.7	0.232	9.107	2.015(1.278-3.175)	0.003		0.899	0.352	6.529	2.456(1.233-4.893)	0.011	0.7	0.232	9.107	2.015(1.278-3.175)	0.003		0.899	0.352	6.529	2.456(1.233-4.893)	0.011	1.037	0.7	0.232	9.107	2.015(1.278-3.175)	0.003	1.05		0.899	0.352	6.529	2.456(1.233-4.893)	0.011	0.7	0.232	9.107	2.015(1.278-3.175)	0.003		0.899	0.352	6.529
[truncated: 19 more columns]
